# Supplementary material for: Association of Left Atrial Size Measured by Non-Contrast Computed Tomography with Cardiovascular Risk Factors—The Danish Cardiovascular Screening Trial (DANCAVAS)
Source: Diagnostics (Basel). 2022 Jan 19;12(2):244. doi: 10.3390/diagnostics12020244 (PMC8871467; doi:10.3390/diagnostics12020244)
Supplement: Supplementary file 1 [file diagnostics-12-00244-s001.zip]

Archive with 1 entries (1 files):
- diagnostics-1563330-supplementary.pdf
